# Supplementary material for: A Cohort Study Comparing Women with Autism Spectrum Disorder with and without Generalized Joint Hypermobility
Source: Behav Sci (Basel). 2018 Mar 17;8(3):35. doi: 10.3390/bs8030035 (PMC5867488; doi:10.3390/bs8030035)
Supplement: Supplementary file 1 [file behavsci-08-00035-s001.zip]

Archive with 8 entries (5 files):
- Supplementary_Files/
- Supplementary_Files/S1.pdf
- __MACOSX/
- __MACOSX/Supplementary_Files/
- __MACOSX/Supplementary_Files/._S1.pdf
- Supplementary_Files/S2.docx
- __MACOSX/Supplementary_Files/._S2.docx
- __MACOSX/._Supplementary_Files
